# Supplementary material for: Mother Vocal Recognition in Antarctic Fur Seal Arctocephalus gazella Pups: A Two-Step Process
Source: PLoS One. 2015 Sep 2;10(9):e0134513. doi: 10.1371/journal.pone.0134513 (PMC4558088; doi:10.1371/journal.pone.0134513)
Supplement: S1 Sound Files — f11nat and f11synt: natural and synthetic control signals of female f11. f9synt: synthetic control of female f9; f9wam: synthetic control signal without amplitude modulation; f9wfm: synthetic control signal without frequency modulation; f9sort: synthetic control signal with amplitude level of each harmonic randomly changed; f9l75 & f9l300: synthetic control signal linearly shifted upwards by 75 Hz and 300 Hz respectively; f9a75: synthetic control signal with fundamental frequency shifted upwards by 75 Hz and harmonic series rebuilt. (ZIP) [file pone.0134513.s001.zip]

Archive with 9 entries (9 files):
- f9sort.wav
- f9l300.wav
- f11a75.wav
- f9l75.wav
- f9wfm.wav
- f9wam.wav
- f9syn.wav
- f11synt.wav
- f11nat.wav
